# Supplementary material for: Association between Circulating Amino Acids and COVID-19 Severity
Source: Metabolites. 2023 Jan 29;13(2):201. doi: 10.3390/metabo13020201 (PMC9959167; doi:10.3390/metabo13020201)
Supplement: Supplementary file 1 [file metabolites-13-00201-s001.zip]

Archive with 2 entries (2 files):
- metabolites-2065508-supplementary.pdf
- metabolites-2065508-supplementary.xlsx
