# Supplementary material for: Association between Circulating Amino Acids and COVID-19 Severity
Source: Metabolites. 2023 Jan 29;13(2):201. doi: 10.3390/metabo13020201 (PMC9959167; doi:10.3390/metabo13020201)
Supplement: Supplementary file 1 [file metabolites-13-00201-s001.zip › metabolites-2065508-supplementary.xlsx]

## Sheet: Titles and legends
Supplemental Table S1: Prevalence of comorbidities and medications at inclusion by symptom severity in the whole sample (n=736)
Data are presented as number (%). Variables were compared across severity groups using Chi-Square test. Post-hoc comparisons were done using the same tests, but using a Bonferonni corrected p-value threshold of p<(0.05/3). & significant vs moderate, # significant vs mild.
Supplemental Table S2: Characteristics, prevalence of comorbidities and medication before inclusion as well as during hospitalization in the subsample of 476 patients used to assess the ability of amino acids to predict adverse outcomes.
Data are presented as median (interquartile range) for continuous variables and number (%) for dichotomous variables. We defined adverse outcomes as admission to the ICU or per-hospitalization death. Characteristics were compared across severity groups using Krustal-Wallis test for continuous variables and Chi-Square test otherwise. BMI: body mass index, CRP: C-reactive protein, ALT: alanine amin…
Supplemental Table S3: Ability of baseline characteristics to predict adverse outcomes.
Univariate logistic regressions were use and areas under the receiving operator characteristic curve (ROC_AUC) were computed. A ROC_AUC close to 0.5 means the predictor is useless, a ROC_AUC over 0.8 means the predictor is good and a ROC_AUC of 1 means a perfect predictor. We defined adverse outcomes as admission to the ICU or per-hospitalization death. BMI: body mass index, CRP: C-reactive prote…
Supplemental Table S4: Summary of the associations between circulating amino acid concentrations and COVID-19 symptom severity reported in the litterature.
Arrows represent positive or negative significant associations with symptom severity, dashes represent the absence of a significant association and empty boxes means the amino acid was not measured. Leu: leucine, Ile: isoleucine, Val: valine, Glu: glutamate, Gln: glutamine, Phe: phenylalanine, Trp: tryptophan, Tyr: tyrosine, His: histidine, Lys: lysine, Met: methionine, Thr: threonine, Asp: aspar…

## Sheet: STable1
Supplemental Table S1: Prevalence of comorbidities and medications at inclusion by symptom severity in the whole sample (n=736)
			COVID-19 symptom severity
	Variables (unit)	n	Mild (n=159)		Moderate (n=353)		Severe (n=224)		P-value
Comorbidities
	Transient ischemic attack	733	2 (1%)		7 (2%)		6 (3%)		0.62763
	Asthma	728	14 (9%)		39 (11%)		23 (10%)		0.772111
	Cardiac disease	736	15 (9%)		43 (12%)		24 (11%)		0.639197
	Chronic neurological disorder	731	4 (3%)		47 (13%)	#	23 (10%)	#	0.00077301
	Chronic lung disease	731	4 (3%)		18 (5%)		16 (7%)		0.134694
	Stroke	734	3 (2%)		39 (11%)	#	12 (5%)		0.000449529
	Cancer	735	12 (8%)		54 (15%)		24 (11%)		0.0318447
	Dementia	734	4 (3%)		63 (18%)	#	21 (9%)	#&	1.97371e-06
	Diabetes	732	20 (13%)		110 (31%)	#	87 (39%)	#	1.1311e-07
	Atrial fibrillation or flutter	732	5 (3%)		56 (16%)	#	17 (8%)	&	2.02647e-05
	Human immunodeficiency virus	728	1 (1%)		2 (1%)		2 (1%)		0.894812
	Arterial hypertension	735	56 (35%)		197 (56%)	#	136 (61%)	#	1.37185e-06
	Pulmonary hypertension	731	1 (1%)		2 (1%)		6 (3%)		0.0617997
	Immunosupressed state	734	7 (4%)		36 (10%)		18 (8%)		0.0888721
	Myocardial infarction	734	5 (3%)		16 (5%)		10 (4%)		0.755667
	Heart failure	734	6 (4%)		36 (10%)		16 (7%)		0.0387552
	Coronary artery disease	734	12 (8%)		44 (12%)		39 (17%)	#	0.016087
	Chronic hematologic disease	734	4 (3%)		37 (11%)	#	17 (8%)		0.00771793
	Liver disease	732	3 (2%)		14 (4%)		12 (5%)		0.232811
	Malnutrition	735	0 (0%)		8 (2%)		6 (3%)		0.133139
	Chronic obstructibe pulmonary disease	732	10 (6%)		41 (12%)		24 (11%)		0.176839
	Obesity	729	6 (4%)		29 (8%)		44 (20%)	#&	3.68362e-07
	Psychiatric disease	732	18 (11%)		51 (14%)		31 (14%)		0.634097
	Chronic kidney disease	733	4 (3%)		43 (12%)	#	35 (16%)	#	0.000230124
	Rheumatologic disease	733	8 (5%)		43 (12%)		26 (12%)		0.0406824
Medication at inclusion
	Angiotensin-converting enzyme inhibitor or angiotensin receptor blocker	732	30 (19%)		106 (30%)		88 (40%)	#	0.000624153
	Corticosteroids	732	4 (3%)		36 (10%)	#	21 (10%)		0.0174866
	Anticoagulants	734	9 (6%)		71 (20%)	#	34 (15%)	#	0.00142266
	Colchicine	732	3 (2%)		2 (1%)		6 (3%)		0.0596378
	Oral hypoglycemic agents or insulin	324	10 (10%)		25 (23%)		33 (30%)	#	0.00214651
	Immunosuppressive medications	727	7 (4%)		27 (8%)		12 (6%)		0.25913

## Sheet: STable2
Supplemental Table S2: Characteristics, prevalence of comorbidities and medication before inclusion as well as during hospitalization in the subsample of 476 patients used to assess the ability of amino acids to predict adverse outcomes.
			Adverse outcome
	Variables (unit)	n=	No (n=374)	Yes (n=102)	P-value
Characteristics
	Age (years)	476	62.2 (49.3-79.1)	76.7 (66.4-83.4)	2.73088e-08
	Sex (female)	476	185 (49%)	33 (32%)	0.00305005
	BMI (kg/m2)	212	27.1 (23.7-31.4)	27.2 (24.1-31.5)	0.818721
	CRP (mg/L) *	337	34.4 (13.9- 76.9)	106.4 (59.1-181.2)	2.01088e-12
	ALT (U/L)	318	27.5 (18.0-52.0)	25.0 (18.0-46.5)	0.840573
	Glucose (mmol/L)	370	5.80 (5.10-7.35)	6.90 (5.80-9.50)	9.62039e-05
	Vaccinated (yes)	167	119 (82%)	16 (73%)	0.455242
	Number of vaccin doses (%, 1 / 2 / 3 doses)	135	38%/60%/2%	31%/63%/6%	0.4727
	Creatinine (mmol/L)	419	74.0 (57.0- 91.0)	95.0 (73.5-164.5)	4.69794e-08
	Haemoglobin (g/L)	408	128 (115-140)	124 (110-134)	0.0334143
	Urea (mmol/L)	387	5.20 (3.50- 7.90)	9.70 (5.93-15.38)	4.85686e-11
	Albumin (g/L)	352	35.0 (32.0-39.0)	31.0 (27.0-35.0)	5.31824e-08
	Bilirubine (μmol/L)	307	7.00 (5.00-10.00)	8.00 (5.00-11.25)	0.234658
	WBC (x 10^9/L)	408	6.50 (5.00- 8.50)	8.20 (5.47-11.55)	0.000144371
	LDH (U/L)	259	294 (236-376)	376 (288-504)	7.7197e-06
	Procalcitonin (ug/L)	138	0.10 (0.07-0.16)	0.26 (0.15-0.71)	1.38367e-07
	D-Dimer (ug/L)	136	792 (497-1082)	1258 (793-2146)	0.000275376
	Temperature (C)	440	37.0 (36.7-37.7)	37.2 (36.5-37.8)	0.561588
	SBP (mmHg)	464	129 (117-145)	120 (110-140)	0.00255322
	DBP (mmHg)	464	77.0 (69.0-85.0)	71.0 (64.5-80.0)	0.000554134
	Heart rate (beats/min)	469	94.0 (80.0-106.2)	93.0 (79.0-105.0)	0.533298
	SaO2 (%)	440	95.5 (94.0-97.0)	94.0 (91.0-95.0)	1.49109e-07
	Oxygen (Yes)	454	112 (32%)	60 (61%)	2.56428e-07
Comorbidities
	Transient ischemic attack	475	10 (3%)	3 (3%)	1
	Asthma	473	41 (11%)	5 (5%)	0.0953883
	Cardiac disease	476	42 (11%)	12 (12%)	1
	Chronic neurological disorder	474	45 (12%)	17 (17%)	0.295157
	Chronic lung disease	476	17 (5%)	6 (6%)	0.765961
	Stroke	475	39 (10%)	12 (12%)	0.843093
	Cancer	475	51 (14%)	18 (18%)	0.394862
	Dementia	476	60 (16%)	20 (20%)	0.481337
	Diabetes	474	110 (29%)	37 (37%)	0.209298
	Atrial fibrillation or flutter	474	45 (12%)	22 (22%)	0.020029
	Human immunodeficiency virus	473	2 (1%)	0 (0%)	1
	Arterial hypertension	476	186 (50%)	70 (69%)	0.00103543
	Pulmonary hypertension	473	3 (1%)	1 (1%)	1
	Immunosupressed state	475	34 (9%)	9 (9%)	1
	Myocardial infarction	475	12 (3%)	10 (10%)	0.0111155
	Heart failure	474	29 (8%)	14 (14%)	0.0902572
	Coronary artery disease	474	38 (10%)	27 (26%)	4.79041e-05
	Chronic hematologic disease	474	38 (10%)	13 (13%)	0.5822
	Liver disease	474	13 (3%)	8 (8%)	0.105404
	Malnutrition	476	8 (2%)	4 (4%)	0.508184
	Chronic obstructibe pulmonary disease	474	35 (9%)	17 (17%)	0.0517423
	Obesity	473	32 (9%)	16 (16%)	0.0510623
	Psychiatric disease	474	58 (16%)	21 (21%)	0.293871
	Chronic kidney disease	474	39 (10%)	21 (21%)	0.0107465
	Rheumatologic disease	474	41 (11%)	17 (17%)	0.170459
Medication at inclusion
	Angiotensin-converting enzyme inhibitor or angiotensin receptor blocker	474	95 (26%)	40 (40%)	0.0239872
	Corticosteroids	474	34 (9%)	13 (13%)	0.0134329
	Anticoagulants	476	62 (17%)	25 (25%)	0.107238
	Colchicine	474	6 (2%)	1 (1%)	0.0284631
	Oral hypoglycemic agents or insulin	135	22 (21%)	8 (29%)	0.0201243
	Immunosuppressive medications	473	26 (7%)	7 (7%)	0.162748
Medication during hospitalisation
	Antifungal	476	4 (1%)	12 (12%)	5.65951e-07
	Azithromycin	476	151 (40%)	73 (72%)	4.1823e-08
	Colchicine	476	2 (1%)	0 (0%)	1
	Hydroxychloriquine	476	51 (14%)	17 (17%)	0.538133
	Ivermectin	476	3 (1%)	3 (3%)	0.224052
	Lopinavir/Ritonavir	476	1 (0%)	1 (1%)	0.901829
	Plasma	476	5 (1%)	0 (0%)	0.531252
	Remdesivir	476	24 (6%)	6 (6%)	1
	Sarilumab	476	1 (0%)	0 (0%)	1
	Corticosteroids	476	116 (31%)	66 (65%)	1.11987e-09
	Tocilizumab	476	3 (1%)	4 (4%)	0.063459

## Sheet: STable3
Supplemental Table S3: Ability of baseline characteristics to predict adverse outcomes.
Variable	n=	ROC_AUC	P-value
Procalcitonin	138	0.822403	0.00188476
CRP	337	0.784121	8.39265e-11
Urea	387	0.732365	1.27918e-09
D-Dimer	136	0.713041	0.00129339
LDH	259	0.700669	3.19265e-05
Albumin	352	0.697138	1.13829e-07
Creatinine	419	0.687031	1.63711e-05
Age	476	0.679407	1.16507e-07
SaO2	440	0.676958	3.98172e-07
Oxygen (y/n)	454	0.645284	3.00286e-07
Glucose	370	0.640464	0.000549227
WBC	408	0.632209	0.000291035
DBP	464	0.613034	0.000333665
SBP	464	0.598782	0.00106821
Sex	476	0.59	0.00236306
Haemoglobin	408	0.573988	0.0482689
Temperature	440	0.519727	0.268847
BMI	212	0.512268	0.967182
ALT	318	0.507791	0.176321

## Sheet: STable4
Supplemental Table S4: Summary of the associations between circulating amino acid concentrations and COVID-19 symptom severity reported in the litterature.
First author, year	Comparison	Leu	Ile	Val	Glu	Gln	Phe	Trp	Tyr	His	Lys	Met	Thr	Asp	Ala	Arg	Pro	Gly	Ser	Cys
Cai, 2021	Deteriorated (n=12) vs stabilized (n=27)	-			↑	↓	-	↓	-			-		-		-	↓
Caterino, 2021	Correlation with severity (n=52)	-	-	-	↑	-	↓	-	↓	-	-	-	-	↑	↑	-	-	↑	-	-
Danlos, 2021	Mild (n=23) vs critical (n=28)	↑	↑		↑		↑	-	↑	↑		↑		↑		↓
Lee, 2021	Correlation WHO score (n=198)					↓	↑	↓		↓				↓	↓	↓	↓	↓	↓	↓
Paez-Franco, 2021	Mild (n=19) vs severe (n=46)	↑	↑	-	-	-	-					-	-	-				-	-	↓
Wu, 2021	Mild (n=90) vs severe (n=55)	-	-	-	-	-	-	-	-	-	-	-	-	-	-	-	-
Atila, 2021	Mild (n=29) vs severe (n=28)	-	-	-	-	↓	↑	-	-	-	-	-	↓	-	-	-	↓	-	-
Barberis, 2020	Non-critical (n=84) vs critical (n=19)	-	-	-	↓	-	↑	-	↓	↓			-		↓		↓	↑	↑
Shen, 2020	Non-severe (n=37) vs severe (n=28)	-	-	-	-	-	-	-	-	-		-	-	-	-	-	-	-	-	-
Maltais-Payette, 2022	Mild (n=159) vs severe (n=224)	↑	↑	↑	↑	↓	↑	↓	-	↓	-	↑	-	↑	↓	-	↓	↓	↓	↓
